# Supplementary material for: The prevalence of gastric heterotopia of the proximal esophagus is underestimated, but preneoplasia is rare - correlation with Barrett’s esophagus
Source: BMC Gastroenterol. 2017 Jul 12;17:87. doi: 10.1186/s12876-017-0644-3 (PMC5508702; doi:10.1186/s12876-017-0644-3)
Supplement: Additional file 1: — Gastric Heterotopia datasets. Contains demographic, endoscopic and histological data, as mentioned at the head of columns. (XLSX 53 kb) [file 12876_2017_644_MOESM1_ESM.xlsx]

## Sheet: inlet 2006-5-9
running number	sex	age range	visibility (1= good, 2=medium, 3= insufficient	sedation (0=none, 1=yes)	inlet patch (0=none, 1=yes)	diameter in mm	H. pylori status (0=negative, 1=positive)	biopsy of IL available	number of biopsies	histology IP corpus mucosa	histology IP cardia mucosa	histology IP squmaous mucosa	categories of IL mucosa	histology IP H. pylori density	histology IP gastritis activity	histology IP gastritis chronicity	histology IP gastritis atrophy	histology IP gastritis intestinal metaplasia	ilimtyp	CLE	CLE extension circular in mm	CLE extension tongues inn mm	CLE number of biopsies	CLE Barrett mucosa	CLE intestinal metaplasia	corpus H. pylori density	corpus gastritis activity	corpus gastritis chronicity	corpus gastritis atrophy	corpus gastritis intestinal metaplasia	antrum H. pylori density	antrum gastritis activity	antrum gastritis chronicity	antrum gastritis atrophy	antrum gastritis intestinal metaplasia	reflux esophagitis	grade of reflux esophagitis	hiatal hernia	helicoabacter urease test	indication	main diagnosis	grouped diagnosis	dominant reflux symptoms	long segment Barrett esophagus	short segment Barrett esophagus	long segment CLE	short segment CLE
202	1	18-25	2	1	0		0	0		0	0	0	0							0																0		0			1	7	0	0	0	0	0
28	2	18-25	1	1	1	8	0	1	1	1	0	1	3	0	0	1	0	0	0	1	0	12	3	0	0	0	0	1	0	0	0	0	0	0	0	0		0	0	2	1	7	0	0	0	0	1
113	1	18-25	2	1	0		0	0		0	0	0	0							0			4	0	0	0	0	1	0	0	0	0	1	0	0	1	1	0	0		1	1	1	0	0	0	0
7	1	18-25	1	0	1	25	0	1	3	0	1	1	1	0	0	0	0	0	0	1						0	0	0	0	0	0	0	0	0	0	0		0	0	5	16	7	0	0	0	0	0
55	2	18-25	2	0	0		0	0	0	0	0	0	0							1	5	5	2	0	0	0	1	2	0	0	0	1	2	0	0	0		0	1	2	1	7	0	0	0	0	1
292	1	18-25	1	1	0		1	0		0	0	0	0							1						1	1	1	0	0	1	1	1	0	0	0		0	1	1	1	7	0	0	0	0	0
369	2	18-25	2	0	0		0	0		0	0	0	0							1						0	0	1	0	0	0	0	1	0	0	0		0	0	2	1	2	1	0	0	0	0
43	2	18-25	2	1	1	4	0	0		0	0	0	0							0						0	0	1	0	0	0	0	1	0	0	0		0	0		1	11	0	0	0	0	0
168	1	18-25	1	1	0		0	0		0	0	0	0							1						0	0	0	0	0	0	0	0	0	0	0		0	0		1	11	0	0	0	0	0
191	1	18-25	2	1	0		0	0		0	0	0	0							0																0		0	3		1	7	0	0	0	0	0
245	1	26-30	1	1	0		0	0		0	0	0	0							0			2	0	0	0	0	1	0	0	0	0	1	0	0	0		0	0		1	7	0	0	0	0	0
356	1	26-30	1	1	0		0	0		0	0	0	0							0						0	0	1	0	0	0	0	1	0	0	0		0	0		1	11	0	0	0	0	0
242	2	26-30	1	1	0		0	0		0	0	0	0							1						0	0	1	0	0	0	1	2	0	0	0		0	3		1	7	0	0	0	0	0
276	1	26-30	1	1	0		0	0		0	0	0	0							0						0	0	1	0	0	0	0	1	0	0	0		0	0	2	1	11	0	0	0	0	0
370	2	26-30	1	1	0		1	0		0	0	0	0							1			2	0	0	2	1	2	0	0	2	1	2	0	1	0		0	1	1	1	11	0	0	0	0	0
92	2	26-30	3	1	0		0	0		0	0	0	0							1	20		3	0	0	0	0	0	0	0	0	0	1	0	0	1	1	1	0	2	1	1	1	0	0	0	1
109	2	26-30	1	1	0		0	0		0	0	0	0							0						0	0	0	0	0	0	0	1	0	0	1	1	0	0	2	1	1	1	0	0	0	0
214	1	26-30	3	0	0		0	0		0	0	0	0							1						0	0	1	0	0	0	0	1	0	0	0		0	0	1	1	10	0	0	0	0	0
230	1	26-30	1	1	0		0	0		0	0	0	0							0			2	0	0	0	1	2	0	0	0	2	2	0	0	0		0	1		1	7	0	0	0	0	0
291	1	26-30	1	1	0		0	0		0	0	0	0							0			2	0	0	0	0	0	0	0	0	0	0	0	0	0		0	3		1	11	0	0	0	0	0
332	1	26-30	1	0	0		0	0		0	0	0	0							0																0		0					0	0	0	0	0
234	1	26-30	3	1	0		1	0		0	0	0	0							1	0		3	0	0	1	1	2	0	0	2	2	2	0	0	0		0	1		1	7	0	0	0	0	0
2	2	26-30	1	0	1	35	0	1	2	1	0	0	3	0	0	1	0	0	0	0																0		0	3				0	0	0	0	0
295	1	26-30	2	1	0		0	0		0	0	0	0							0						0	1	1	0	0	0	2	2	0	0	0		0	0		11	7	0	0	0	0	0
345	2	26-30	1	1	0		0	0		0	0	0	0							0																0		0					0	0	0	0	0
128	2	31-35	2	0	0		0	0		0	0	0	0							1	50	10	7	1	0	0	0	0	0	0	0	0	0	0	0	0		1	0	2	1	3	1	1	1	1	1
130	2	31-35	1	1	0		0	0		0	0	0	0							1	5	8	3	0	0	0	0	0	0	0	0	0	0	0	0	0		1	0	2	1	7	0	0	0	0	1
175	1	31-35	2	1	0		1	0		0	0	0	0							1						1	1	1	0	0	1	1	1	0	0	0		0	1	2	1	7	0	0	0	0	0
307	1	31-35	2	0	0		0	0		0	0	0	0							0																0		0	3		1	7	0	0	0	0	0
325	2	31-35	1	1	0		0	0		0	0	0	0							1		2				0	0	1	0	0	0	0	1	0	0	0		0	0	8	1	8	0	0	0	0	1
19	2	31-35	3	1	1	15	0	0		0	0	0	0							1	0	15	4	0	0	0	0	1	0	0	0	0	1	0	0	1	3	1	0	1	1	1	1	0	0	0	1
106	2	31-35	2	1	0		0	0		0	0	0	0							0						0	0	1	0	0	0	0	1	0	0	1	1	0	0	2	1	1	1	0	0	0	0
237	1	31-35	1	1	0		0	0		0	0	0	0							0						0	0	0	0	0	0	0	0	0	0	0		0	0		1	7	0	0	0	0	0
323	1	31-35	1	1	0		0	0		0	0	0	0							0						0	0	1	0	0	0	0	1	0	0	0		0	0		1	11	0	0	0	0	0
357	2	31-35	1	1	0		0	0		0	0	0	0							1						0	0	1	0	0	0	0	1	0	0	0		0	0	2	1	7	0	0	0	0	0
364	2	31-35	1	1	0		0	0		0	0	0	0							0																0		0	0		2	11	0	0	0	0	0
264	1	31-35	1	1	0		0	0		0	0	0	0							0						0	0	1	0	0	0	0	1	0	0	0		0	0		7	11	0	0	0	0	0
354	1	31-35	1	1	0		0	0		0	0	0	0							0						0	0	1	0	0	0	0	2	0	0	0		0	0	1	1	11	0	0	0	0	0
363	1	31-35	2	1	0		0	0		0	0	0	0							0						0	0	0	0	0	0	0	1	0	0	0		0	0		11	7	0	0	0	0	0
30	2	36-40	1	1	1	8	0	1	2	0	1	1	1	0	0	1	0	0	0	1	5	8	3	0	1	0	0	2	0	2	0	0	2	0	2	0		0	0	2	1	7	0	0	0	0	1
229	2	36-40	1	1	0		0	0		0	0	0	0							0						0	0	1	0	0	0	0	1	0	0	0		0	0		1	11	0	0	0	0	0
269	1	36-40	3	1	0		0	0		0	0	0	0							0			2	0	0	0	0	1	0	0	0	0	1	0	0	0		0	0		13	7	0	0	0	0	0
348	2	36-40	2	1	0		0	0		0	0	0	0							0						0	1	2	0	0	0	1	3	0	1	0		0	1		1	6	1	0	0	0	0
87	1	36-40	2	1	0		0	0		0	0	0	0							0						0	0	1	0	0	0	0	1	0	0	1	2	0	0		4	1	1	0	0	0	0
116	2	36-40	2	1	0		0	0		0	0	0	0							1	0	15	2	0	0	0	0	2	0	0	0	1	2	1	0	1	1	0	0	8	1	1	1	0	0	0	1
177	1	36-40	1	1	0		0	0		0	0	0	0							0			4	0	0	0	0	1	0	0	0	0	1	0	0	0		0	0	1	1	7	0	0	0	0	0
180	2	36-40	1	0	0		0	0		0	0	0	0							0						0	1	1	0	0	0	2	2	0	0	0		0	1		1	7	0	0	0	0	0
263	2	36-40	2	0	0		0	0		0	0	0	0							1						0	2	2	0	0	0	3	2	0	0	0		0	1		4	6	1	0	0	0	0
266	1	36-40	1	1	0		0	0		0	0	0	0							1	0	5				0	0	1	0	0	0	0	2	0	0	0		0	0	2	1	7	0	0	0	0	1
289	1	36-40	1	1	0		0	0		0	0	0	0							0						0	0	1	0	0	0	0	1	0	0	0		0	0		1	11	0	0	0	0	0
32	1	36-40	1	1	1	6	1	1	2	0	1	1	1	0	0	1	0	0	0	1		3				1	1	1	0	0	2	2	2	0	0	0		0	1	2	1	2	1	0	0	0	0
86	2	36-40	3	1	0		0	0		0	0	0	0							0						0	0	1	0	0	0	0	0	0	0	1	2	0	0		1	6	1	0	0	0	0
16	2	36-40	1	1	1	20	0	1	3	0	1	1	1	0	0	2	0	0	0	1	0	10	4	0	0	0	0	1	0	0	0	0	1	0	0	0		0	0	2	1	7	0	0	0	0	1
24	2	36-40	2	0	1	12	0	1	2	1	0	1	3	0	1	1	0	0	0	1		4				0	0	1	0	0	0	0	1	0	0	0		0	0	1	1	7	0	0	0	0	0
65	2	36-40	2	1	0		0	0		0	0	0	0							1	0	30	4	1	0	0	0	0	0	0	0	0	1	0	0	1	3	1	0		2	1	1	1	1	1	1
81	1	36-40	1	1	0		0	0		0	0	0	0							0																1	2	0			13	1	1	0	0	0	0
110	1	36-40	2	0	0		1	0		0	0	0	0							0						1	1	2	0	0	1	2	2	0	0	1	1	0	1	3	1	1	1	0	0	0	0
190	1	36-40	2	1	0		0	0		0	0	0	0							0						0	2	2	0	0	0	2	2	1	0	0		0	1		7	6	1	0	0	0	0
273	1	36-40	2	0	0		0	0		0	0	0	0							0						0	0	0	0	0	0	0	0	0	0	0		0	0		1	11	0	0	0	0	0
279	2	36-40	2	1	0		0	0		0	0	0	0							1						0	0	1	0	0	0	0	1	0	1	0		0	0	12	1	7	0	0	0	0	0
322	2	36-40	1	1	0		0	0		0	0	0	0							1		5														0		0			1	8	0	0	0	0	1
339	2	36-40	3	0	0		0	0		0	0	0	0							0						0	0	1	0	0	0	0	1	0	0	0		0	0		1	11	0	0	0	0	0
51	1	36-40	1	1	1	3	0	1	2	0	1	1	1	0	0	1	0	0	0	0						0	0	1	0	0	0	1	1	0	0	0		0	1		7	7	0	0	0	0	0
194	1	36-40	2	0	0		0	0		0	0	0	0							0			2	0	0	0	0	1	0	0	0	0	1	0	0	0		0	0		1	10	0	0	0	0	0
236	1	36-40	1	1	0		0	0		0	0	0	0							1						0	0	1	0	0	0	0	1	0	0	0		0	0		1	11	0	0	0	0	0
243	1	36-40	1	1	0		0	0		0	0	0	0							1						0	0	1	0	0	0	0	1	0	0	0		0	0	1	1	7	0	0	0	0	0
244	2	36-40	2	1	0		0	0		0	0	0	0							0						0	0	0	0	0	0	0	0	0	0	0		0	0	1	1	7	0	0	0	0	0
20	1	41-45	3	0	1	15	0	0		0	0	0	0							0						0	0	1	0	0	0	1	1	0	0	0		0	0		1	11	0	0	0	0	0
114	2	41-45	2	0	0		0	0		0	0	0	0							0						0	0	1	0	0	0	0	1	0	0	1	1	0	0		1	1	1	0	0	0	0
192	1	41-45	2	1	0		0	0		0	0	0	0							0						0	0	1	0	0	0	0	1	0	0	0		0	0	1	1	11	0	0	0	0	0
359	1	41-45	2	1	0		0	0		0	0	0	0							0																0		0			1	7	0	0	0	0	0
63	1	41-45	2	1	0		0	0		0	0	0	0							1	0		3	0	0	0	0	0	0	0	0	0	1	0	0	1	3	1	0	2	1	1	1	0	0	0	0
70	1	41-45	3	1	0		1	0		0	0	0	0							1	0	5	3	0	0	2	1	2	0	0	2	1	2	0	0	1	2	1	1	2	1	1	1	0	0	0	1
99	2	41-45	3	0	0		0	0		0	0	0	0							0																1	1	1	3		1	8	0	0	0	0	0
108	2	41-45	2	1	0		0	0		0	0	0	0							0						0	0	1	0	0	0	0	1	0	0	1	1	0	0	1	1	1	1	0	0	0	0
159	1	41-45	2	1	0		0	0		0	0	0	0							0																0		0			1	7	0	0	0	0	0
199	1	41-45	3	1	0		0	0		0	0	0	0							0						0	0	1	0	0	0	0	1	0	0	0		0	0		13	7	0	0	0	0	0
5	2	41-45	1	0	1	25	0	1	2	1	0	1	3	0	0	1	0	0	0	1	0	5				0	0	1	0	0	0	0	1	0	0	0		0	0	2			0	0	0	0	0
105	2	41-45	2	1	0		0	0		0	0	0	0							1	0	8	3	0	0	0	0	0	0	0	0	0	0	0	0	1	1	0	0		1	1	1	0	0	0	1
163	1	41-45	1	0	0		0	0		0	0	0	0							0			2	0	0	0	0	1	0	0	0	0	1	0	0	0		0	3		1	11	0	0	0	0	0
204	2	41-45	2	1	0		1	0		0	0	0	0							1						3	1	1	0	0	0	2	2	0	3	0		0	1	2	1	11	0	0	0	0	0
223	1	41-45	1	1	0		0	0		0	0	0	0							0			2	0	0	0	1	2	0	0	0	1	2	0	0	0		0	1		1	1	1	0	0	0	0
351	1	41-45	1	1	0		0	0		0	0	0	0							0						0	0	1	0	0	0	0	1	0	0	0		0	0		1	7	0	0	0	0	0
78	2	41-45	1	1	0		0	0		0	0	0	0							1		6	4	0	0	0	0	1	0	0	0	1	1	0	0	1	2	0	0	2	1	1	1	0	0	0	1
158	1	41-45	2	0	0		1	0		0	0	0	0							1	0	10	2	0	0	3	1	2	0	0	2	2	2	0	0	0		0	1	2	1	7	0	0	0	0	1
259	2	41-45	2	0	0		0	0		0	0	0	0							1						0	0	1	0	0	0	2	2	0	0	0		0	0	5	1	7	0	0	0	0	0
319	1	41-45	1	1	0		0	0		0	0	0	0							0																0		0			1	11	0	0	0	0	0
355	1	41-45	3	1	0		0	0		0	0	0	0							0																0		0	3		13	11	0	0	0	0	0
172	2	41-45	2	0	0		0	0		0	0	0	0							0																0		0	3		1	8	0	0	0	0	0
308	1	41-45	1	0	0		0	0		0	0	0	0							1	0		4	0	0	0	1	2	0	0	0	0	2	0	0	0		0	0	1	1	7	0	0	0	0	1
139	2	46-50	2	1	0		0	0		0	0	0	0							1	20	20	2	0	0	0	0	1	0	0	0	0	1	0	0	0		1	0		1	9	0	0	0	1	1
35	1	46-50	2	1	1	5	0	0		0	0	0	0							1						0	0	1	0	0	0	1	1	0	0	1	1	0	0		1	1	1	0	0	0	0
85	2	46-50	2	1	0		0	0		0	0	0	0							1	5		4	0	0	0	0	1	0	0	0	0	1	0	0	1	2	0	0	12	1	1	1	0	0	1	1
215	1	46-50	1	1	0		0	0		0	0	0	0							1		25	4	1	0	0	0	0	0	0	0	0	1	0	0	0		0	0		1	7	0	0	1	0	1
284	1	46-50	2	1	0		0	0		0	0	0	0							1																0		0			16	11	0	0	0	0	0
328	1	46-50	1	0	0		0	0		0	0	0	0							0						0	0	1	0	0	0	0	1	0	0	0		0	0		11	11	0	0	0	0	0
337	1	46-50	1	0	0		0	0		0	0	0	0							0			2	0	0											0		0	3		7	7	0	0	0	0	0
366	1	46-50	1	1	0		1	0		0	0	0	0							0						1	1	1	0	0	1	1	2	0	0	0		0					0	0	0	0	0
34	2	46-50	1	1	1	5	1	1	5	0	0	1	4	0	0	1	0	0	0	1		3				3	1	1	0	0	3	3	3	0	0	0		0	1		1	7	0	0	0	0	0
103	1	46-50	2	1	0		0	0		0	0	0	0							1						0	0	0	0	0	0	0	0	0	0	1	1	0	0	6	13	1	1	0	0	0	0
9	2	46-50	1	1	1	20	0	1	3	1	0	0	3	0	0	1	0	0	0	0			1	0	0	0	0	1	0	0	0	0	1	0	0	1	3	0	0		4	1	1	0	0	0	0
25	1	46-50	2	0	1	12	1	1	3	1	1	1	2	1	1	1	0	0	0	0	0					2	1	1	0	0	3	2	2	0	1	0		0	1	6	1	11	0	0	0	0	0
107	2	46-50	3	1	0		0	0		0	0	0	0							1	0	8	6	0	0	0	0	1	0	0	0	0	1	0	0	1	1	0	0	2	1	1	1	0	0	0	1
147	2	46-50	3	1	0		0	0		0	0	0	0							1	5	20	3	0	0	0	0	0	0	0	0	0	1	0	0	0		1	0	8	1	7	0	0	0	0	1
226	2	46-50	2	1	0		0	0		0	0	0	0							0						0	1	2	0	0	0	1	1	0	0	0		0	1		1	7	0	0	0	0	0
270	2	46-50	2	1	0		0	0		0	0	0	0							0																0		0	3		11	7	0	0	0	0	0
14	2	46-50	3	0	1	20	0	1	2	0	1	1	1	0	0	1	0	0	0	1	40	10	2	0	0	0	1	1	0	0						1	1	0	3	10	1	3	1	0	0	1	1
82	2	46-50	1	0	0		0	0		0	0	0	0							1						0	0	0	0	0	0	0	1	0	0	1	2	0	0	10	1	1	1	0	0	0	0
135	2	46-50	3	0	0		0	0		0	0	0	0							1	10	15	3	0	0	0	0	0	0	0	0	0	1	0	0	0		1	0	2	1	7	0	0	0	0	1
171	1	46-50	2	1	0		0	0		0	0	0	0							0																0		0					0	0	0	0	0
341	1	46-50	2	1	0		0	0		0	0	0	0							0						0	0	1	0	0	0	0	1	0	0	0		0	0	1	1	7	0	0	0	0	0
72	2	51-55	1	1	0		0	0		0	0	0	0							1						0	0	1	0	0	0	0	1	0	0	1	2	1	0	2	1	1	1	0	0	0	0
77	1	51-55	1	1	0		0	0		0	0	0	0							0			3	0	0	0	1	1	0	0	0	2	2	0	0	1	2	0	1		1	1	1	0	0	0	0
185	1	51-55	3	0	0		0	0		0	0	0	0							1						0	0	1	0	0	0	0	1	0	0	0		0	0	1	1	8	0	0	0	0	0
221	2	51-55	3	0	0		0	0		0	0	0	0							0						0	0	1	0	0	0	0	1	1	1	0		0	0		2	7	0	0	0	0	0
252	1	51-55	1	1	0		0	0		0	0	0	0							0						0	0	1	0	0	0	0	1	0	0	0		0	0		10	11	0	0	0	0	0
309	2	51-55	2	1	0		0	0		0	0	0	0							0						0	0	1	0	0						0		0	0		1	11	0	0	0	0	0
326	2	51-55	2	1	0		0	0		0	0	0	0							0																0		0					0	0	0	0	0
353	1	51-55	2	1	0		0	0		0	0	0	0							0						0	0	1	0	0	0	0	1	0	0	0		0	0		1	7	0	0	0	0	0
362	1	51-55	3	1	0		0	0		0	0	0	0							0																0		0			1	7	0	0	0	0	0
45	2	51-55	2	0	1	4	0	1	2	1	1	1	2	0	1	1	0	0	0	1	5	5	2	0	0	0	1	1	0	0	0	1	1	0	0	0		0	0	8	1	7	0	0	0	0	1
79	2	51-55	1	0	0		0	0		0	0	0	0							1	10	10														1	2	0	3				0	0	0	0	1
90	1	51-55	3	1	0		1	0		0	0	0	0							1						3	1	1	0	0	2	2	2	0	0	1	1	1	1	5	1	1	1	0	0	0	0
125	1	51-55	2	1	0		0	0		0	0	0	0							0																0		1			1	8	0	0	0	0	0
290	2	51-55	2	1	0		0	0		0	0	0	0							0																0		0			1	7	0	0	0	0	0
311	2	51-55	2	1	0		0	0		0	0	0	0							0						0	0	1	0	0	0	0	1	0	0	0		0	0		1	7	0	0	0	0	0
48	2	51-55	2	1	1	3	0	1	3	0	0	1	4	0	1	1	0	0	0	1		4				0	0	1	0	0	0	0	1	0	0	1	1	1	0	5	1	1	1	0	0	0	0
49	1	51-55	1	1	1	3	0	0		0	0	0	0							0																0		1	3		1	7	0	0	0	0	0
95	1	51-55	2	1	0		1	0		0	0	0	0							1						1	1	1	0	0	3	1	2	0	0	1	1	1	1	4	1	1	1	0	0	0	0
100	2	51-55	2	1	0		0	0		0	0	0	0							0						0	0	1	0	0	0	0	1	0	0	1	1	1	0		1	1	1	0	0	0	0
112	2	51-55	2	0	0		1	0		0	0	0	0							1	0		3	0	0	1	1	2	0	0	2	1	2	0	2	1	1	0	1	2	1	1	1	0	0	0	0
151	2	51-55	2	1	0		0	0		0	0	0	0							1	5	7	2	0	0											0		1	3	12	1	7	0	0	0	0	1
249	1	51-55	1	1	0		0	0		0	0	0	0							0						0	0	1	0	0	0	0	1	0	0	0		0	0		13	7	0	0	0	0	0
271	1	51-55	2	1	0		0	0		0	0	0	0							0						0	0	1	0	0	0	1	1	0	0	0		0	1		13	7	0	0	0	0	0
331	1	51-55	2	0	0		1	0		0	0	0	0							1	3	5	3	1	0	2	1	2	0	0	1	2	2	0	0	0		0	1	1	1	6	1	0	1	0	1
3	1	51-55	1	1	1	30	0	1		1	0	0	3	0	0	1	0	0	0	0						0	0	0	0	0	0	0	1	0	0	1	3	1	3	2	1	1	1	0	0	0	0
17	1	51-55	2	1	1	15	0	1		0	0	1	4	0	0	1	0	0	0	1		2				0	0	0	0	0	0	0	1	0	0	1	2	0	0	2			0	0	0	0	0
126	1	51-55	2	1	0		0	0		0	0	0	0							0			2	0	0	0	2	2	0	0	0	1	2	0	0	0		1	3		1	7	0	0	0	0	0
239	1	51-55	1	1	0		1	0		0	0	0	0							1	0	12	3	0	0	1	1	2	0	0	1	2	2	0	0	0		0	3	6	11	7	0	0	0	0	1
241	2	51-55	1	0	0		0	0		0	0	0	0							0																0		0	3		1	7	0	0	0	0	0
274	2	51-55	3	1	0		1	0		0	0	0	0							1	0	10	4	0	0	2	2	2	0	0	1	1	2	0	0	0		0	1	6	3	7	0	0	0	0	1
18	2	51-55	2	1	1	15	1	1	1	0	0	1	4	0	1	1	0	0	0	1		2				1	2	1	0	0	1	2	1	0	0	0		0	1		1	7	0	0	0	0	0
21	2	51-55	1	1	1	15	0	1	3	1	0	1	3	0	0	2	0	0	0	1	0	5	3	1	0	0	0	1	0	0	0	0	1	0	0	0		1	0	6	1	7	0	0	1	0	1
26	2	51-55	2	1	1	8	0	0		0	0	0	0							0																1	3	1			7	1	1	0	0	0	0
42	1	51-55	1	1	1	5	0	1	2	0	1	1	1	0	1	1	0	0	0	0																0		0	3		1	7	0	0	0	0	0
53	1	51-55	1	1	1	2	0	1	1	0	0	1	4	0	0	1	0	0	0	1		2				0	0	1	0	0	0	1	1	0	0	0		0	0		1	7	0	0	0	0	0
88	1	51-55	2	0	0		0	0		0	0	0	0							0																1	2	0	1		4	1	1	0	0	0	0
193	2	51-55	1	1	0		0	0		0	0	0	0							0			2	0	0	0	1	1	0	0	0	0	1	1	1	0		0	0		1	7	0	0	0	0	0
208	1	51-55	1	1	0		0	0		0	0	0	0							0						0	0	1	0	0	0	0	1	0	0	0		0	0		1	11	0	0	0	0	0
210	2	51-55	2	1	0		1	0		0	0	0	0							1						2	1	1	0	0	2	2	2	0	0	0		0	1	2	1	11	0	0	0	0	0
212	1	51-55	1	1	0		0	0		0	0	0	0							0						0	0	2	1	2						0		0	3		4	7	0	0	0	0	0
57	1	56-60	1	1	0		0	0		0	0	0	0							1	0	15	3	0	0	0	1	1	0	0	0	1	1	0	0	1	4	1	0	1	1	1	1	0	0	0	1
71	1	56-60	3	1	0		0	0		0	0	0	0							1						0	0	1	0	0	0	0	1	0	0	1	2	1	0	2	16	1	1	0	0	0	0
143	1	56-60	2	0	0		0	0		0	0	0	0							1	5	2	3	0	0	0	0	1	0	0	0	0	1	0	0	0		1	3	10	1	3	1	0	0	0	1
209	2	56-60	3	1	0		0	0		0	0	0	0							1		2				0	0	0	0	0	0	0	1	0	0	0		0	0	6	7	7	0	0	1	0	1
260	2	56-60	3	1	0		0	0		0	0	0	0							0			2	0	0	0	1	1	0	0	0	2	2	0	0	0		0	1		1	7	0	0	0	0	0
321	1	56-60	2	0	0		0	0		0	0	0	0							1		5	3	0	0											0		0	3	4	1	7	0	0	0	0	1
347	2	56-60	2	1	0		0	0		0	0	0	0							0			9	0	0	0	0	0	0	0	0	0	1	0	0	0		0	3		1	7	0	0	0	0	0
60	2	56-60	2	0	0		0	0		0	0	0	0							1	20	10	6	0	1	0	0	1	0	0	0	0	1	0	0	1	3	1	3	2	1	1	1	1	1	1	1
152	2	56-60	3	1	0		0	0		0	0	0	0							0			3	0	0	0	0	2	0	0						0		1	3		1	9	0	0	0	0	0
174	1	56-60	1	1	0		0	0		0	0	0	0							0						0	0	0	0	0	0	1	1	0	0	0		0	0	1	1	7	0	0	0	0	0
235	1	56-60	1	1	0		0	0		0	0	0	0							0											0	0	1	0	0	0		0	3		1	7	0	0	0	0	0
277	1	56-60	1	1	0		0	0		0	0	0	0							0						0	0	1	0	0	0	0	1	0	0	0		0	0		1	11	0	0	0	0	0
165	2	56-60	1	1	0		0	0		0	0	0	0							1		8	2	0	0	0	0	1	0	0	0	0	2	1	2	0		0	0		1	7	0	0	0	0	1
189	2	56-60	1	0	0		0	0		0	0	0	0							1	0	8	3	0	0	0	0	1	0	0	0	0	1	0	0	0		0	0	9	2	7	0	0	0	0	1
318	2	56-60	1	0	0		0	0		0	0	0	0							0						0	2	2	2	0	0	0	2	0	0	0		0	0		1	6	1	0	0	0	0
333	1	56-60	1	1	0		0	0		0	0	0	0							1		5	3	0	0	0	0	1	0	0	0	0	1	0	0	0		0	0	1	1	7	0	0	0	0	1
335	1	56-60	3	0	0		0	0		0	0	0	0							0			6	0	0						0	0	1	0	1	0		0	3		1	7	0	0	0	0	0
13	1	56-60	1	0	1	20	0	1	3	0	1	0	1	0	0	1	0	0	0	1	0	3	2	0	0	0	0	0	0	0	0	0	1	0	0	1	1	1	0	2	1	1	1	0	0	0	0
36	2	56-60	1	1	1	5	0	1	2	1	0	1	3	0	0	1	0	1	1	0						0	0	1	0	0	0	0	1	0	0	1	2	0	0		1	10	0	0	0	0	0
69	2	56-60	1	1	0		1	0		0	0	0	0							1	10	10	2	1	0	1	2	2	0	3	0	1	1	0	3	1	2	1	1	12	1	1	1	0	1	0	1
141	1	56-60	2	1	0		0	0		0	0	0	0							0																0		1	3		1	8	0	0	0	0	0
160	1	56-60	1	1	0		0	0		0	0	0	0							0						0	0	2	3	0	0	0	1	0	0	0		0	0	1	1	7	0	0	0	0	0
179	1	56-60	2	0	0		0	0		0	0	0	0							0						0	0	1	0	0	0	0	1	0	0	0		0	0		5	7	0	0	0	0	0
231	1	56-60	3	1	0		0	0		0	0	0	0							1	5	5	3	0	0	0	0	0	0	0	0	0	0	0	0	0		0	0	1	1	6	1	0	0	0	1
232	2	56-60	1	1	0		0	0		0	0	0	0							1	0		3	1	1	0	0	1	0	0	0	1	2	0	0	0		0	0	12	1	7	0	0	0	0	0
268	2	56-60	2	1	0		0	0		0	0	0	0							1	0		2	0	0											0		0	3	12	1	7	0	0	0	0	0
342	2	56-60	2	1	0		0	0		0	0	0	0							1		3				0	0	1	0	0	0	0	1	1	0	0		0	0	13			0	0	1	0	1
344	2	56-60	2	0	0		0	0		0	0	0	0							0						0	1	1	0	0	0	1	2	1	3	0		0	0	6			0	0	0	0	0
98	2	56-60	2	0	0		0	0		0	0	0	0							1	5	3	2	0	0	0	0	1	0	0	0	0	1	0	0	1	1	1	0	2	1	1	1	0	0	0	1
111	2	56-60	3	1	0		0	0		0	0	0	0							0																1	1	0	1	7	5	7	0	0	0	0	0
144	2	56-60	2	0	0		0	0		0	0	0	0							1	0	10	4	1	0	0	0	1	0	0	0	0	1	0	0	0		1	0	1	1	6	1	0	1	0	1
188	1	56-60	1	0	0		0	0		0	0	0	0							0	0		2	0	0	0	0	1	1	1	0	0	1	0	1	0		0	0	12	1	7	0	0	0	0	0
196	2	56-60	1	1	0		0	0		0	0	0	0							0																0		0	3		1	8	0	0	0	0	0
205	2	56-60	1	1	0		0	0		0	0	0	0							0			2	0	0	0	0	1	0	0	0	0	0	0	0	0		0	0		11	11	0	0	0	0	0
217	2	56-60	2	0	0		0	0		0	0	0	0							0																0		0			1	11	0	0	0	0	0
248	2	56-60	1	1	0		0	0		0	0	0	0							1		5				0	0	1	0	0	0	0	1	0	0	0		0	0	1	10	7	0	0	0	0	1
255	2	56-60	2	0	0		0	0		0	0	0	0							1						0	0	1	0	0						0		0	0		1	7	0	0	0	0	0
256	1	56-60	1	1	0		0	0		0	0	0	0							0						0	0	0	0	0	0	0	1	0	2	0		0	0	10	1	7	0	0	0	0	0
338	1	56-60	1	1	0		0	0		0	0	0	0							0																0		0	3		13	11	0	0	0	0	0
346	1	56-60	1	1	0		0	0		0	0	0	0							0						0	1	1	0	0	0	0	1	0	0	0		0					0	0	0	0	0
350	1	56-60	2	1	0		0	0		0	0	0	0							1	0	5	3	0	0	0	0	1	0	0	0	0	1	0	0	0		0	0	2			0	0	0	0	1
368	1	56-60	1	1	0		0	0		0	0	0	0							1		5														0		0	3		1	9	0	0	0	0	1
1	2	61-65	1	1	1	40	0	1	3	1	0	0	3	0	0	0	0	0	0	1	0	10	3	0	0	0	0	0	0	0	0	0	0	0	0	1	1	1	0	3	1	1	1	0	0	0	1
67	2	61-65	1	1	0		0	0		0	0	0	0							1	5		6	0	1	0	0	1	0	1	0	1	1	0	1	1	3	0	0		1	1	1	0	0	0	1
97	2	61-65	1	1	0		0	0		0	0	0	0							0						0	0	0	0	0	0	0	1	0	0	1	1	1	0	5	1	1	1	0	0	0	0
131	2	61-65	3	0	0		1	0		0	0	0	0							1	30	20	4	1	1	1	1	2	0	1	1	1	2	0	0	0		1	3	10	16	3	1	1	1	1	1
181	1	61-65	1	1	0		0	0		0	0	0	0							0																0		0					0	0	0	0	0
197	2	61-65	2	1	0		0	0		0	0	0	0							0						0	0	1	0	0	0	0	1	0	0	0		0	0		2	11	0	0	0	0	0
198	2	61-65	2	1	0		0	0		0	0	0	0							0																0		0			7	1	1	0	0	0	0
254	1	61-65	1	1	0		0	0		0	0	0	0							0																0		0	3		2	11	0	0	0	0	0
352	1	61-65	1	1	0		0	0		0	0	0	0							0						0	0	0	0	0	0	0	1	0	0	0		0	0	2	1	11	0	0	0	0	0
358	2	61-65	1	1	0		0	0		0	0	0	0							0						0	1	1	0	0	0	0	1	0	0	0		0	0		1	9	0	0	0	0	0
44	1	61-65	1	1	1	4	0	1	2	1	0	1	3	0	0	0	0	0	0	1		7				0	0	1	0	0	0	0	1	0	0	0		1	3	2	1	7	0	0	0	0	1
62	1	61-65	3	1	0		1	0		0	0	0	0							1	0	3	5	0	0	1	1	1	0	0	3	3	2	0	0	1	3	1	1	2	1	1	1	0	0	0	1
145	1	61-65	1	1	0		1	0		0	0	0	0							1						1	1	1	0	0	1	1	2	0	0	0		1	1	2	1	7	0	0	0	0	0
155	2	61-65	1	0	0		0	0		0	0	0	0							1	20	20	6	1	0	0	0	1	0	0	0	0	1	0	1	0		1	0		1	3	1	1	1	1	1
169	2	61-65	1	0	0		0	0		0	0	0	0							0																0		0	3		1	8	0	0	0	0	0
272	1	61-65	1	1	0		0	0		0	0	0	0							1	0	5	3	0	0											0		0	3	1	4	11	0	0	0	0	1
343	1	61-65	1	0	0		0	0		0	0	0	0							0						0	0	1	0	0	0	0	1	0	0	0		0	0	10	1	11	0	0	0	0	0
11	1	61-65	1	0	1	20	0	1	2	1	1	1	2	0	0	1	0	0	0	1		4				0	1	1	0	0	0	1	1	0	0	0		0	0	10	1	7	0	0	0	0	0
38	2	61-65	1	1	1	5	0	1	1	1	1	1	2	0	0	1	0	0	0	1		3				0	0	1	0	0	0	0	1	0	0	0		1	0		1	8	0	0	0	0	0
80	2	61-65	1	1	0		0	0		0	0	0	0							0																1	2	0	3		1	9	0	0	0	0	0
102	1	61-65	2	0	0		1	0		0	0	0	0							1	10	3	6	0	0	1	1	2	0	0	1	2	2	0	0	1	1	0	1	2	14	1	1	0	0	0	1
127	2	61-65	1	1	0		1	0		0	0	0	0							1						2	1	3	0	0						0		1	1	6	1	7	0	0	0	0	0
150	2	61-65	1	1	0		0	0		0	0	0	0							0						0	0	1	0	0	0	0	1	0	0	0		1	0		11	11	0	0	0	0	0
170	1	61-65	1	1	0		0	0		0	0	0	0							1						0	0	0	0	0	0	0	0	0	0	0		0	0	2	1	11	0	0	0	0	0
183	1	61-65	1	1	0		1	0		0	0	0	0							0						3	1	2	1	1	3	1	2	1	3	0		0	1	6	13	11	0	0	0	0	0
203	2	61-65	1	0	0		0	0		0	0	0	0							0																0		0			1	9	0	0	0	0	0
211	2	61-65	2	1	0		0	0		0	0	0	0							1		5				0	0	1	0	0	0	1	1	0	1	0		0	0	2	14	7	0	0	0	0	1
257	2	61-65	1	1	0		1	0		0	0	0	0							1	0	5	3	0	1	1	1	1	0	0	3	2	2	0	0	0		0					0	0	0	0	1
312	2	61-65	2	0	0		1	0		0	0	0	0							0			2	0	0	1	1	1	0	0	1	2	2	0	0	0		0	0	6	8	7	0	0	0	0	0
4	2	61-65	1	1	1	25	0	1	2	1	0	0	3	0	0	1	0	1	3	0						0	1	1	0	1						0		0	3		1	8	0	0	0	0	0
50	2	61-65	1	0	1	3	0	1	2	1	1	1	2	0	0	1	0	0	0	1		5														0		0	3		11	11	0	0	0	0	1
94	1	61-65	2	0	0		0	0		0	0	0	0							0	0		3	0	0	0	0	1	0	0	0	0	1	0	0	1	1	1	0		1	1	1	0	0	0	0
250	2	61-65	2	1	0		0	0		0	0	0	0							0																0		0	3		1	11	0	0	0	0	0
265	1	61-65	1	1	0		0	0		0	0	0	0							0																0		0	3		1	11	0	0	0	0	0
275	1	61-65	1	1	0		0	0		0	0	0	0							0						0	0	2	0	0	0	0	2	0	0	0		0	0		1	7	0	0	0	0	0
300	1	61-65	2	0	0		0	0		0	0	0	0							1	0	6	3	0	1	0	0	1	3	3	0	0	1	2	1	0		0	0	10	1	7	0	0	0	0	1
314	1	61-65	2	1	0		0	0		0	0	0	0							0																0		0			13	11	0	0	0	0	0
349	2	61-65	1	0	0		0	0		0	0	0	0							0			2	0	0	0	0	1	0	0	0	0	1	0	1	0		0	0		1	7	0	0	0	0	0
10	2	61-65	1	1	1	20	0	1	1	1	1	0	2	0	0	1	0	0	0	1		10														1	4	0	3		14	7	0	0	0	0	1
52	2	61-65	1	0	1	3	0	1	2	0	1	1	1	0	0	1	0	0	0	1		5	2	0	0	0	0	2	0	0	0	0	2	0	1	0		0	0		1	6	1	0	0	0	1
148	2	61-65	1	0	0		1	0		0	0	0	0							1	30	10	7	1	0	1	2	2	0	0	1	2	1	0	0	0		1	0	10	1	7	0	1	1	1	1
166	1	61-65	1	1	0		0	0		0	0	0	0							0						0	0	1	0	0	0	1	1	0	1	0		0	0		5	7	0	0	0	0	0
173	2	61-65	1	1	0		1	0		0	0	0	0							1		5				2	1	1	0	3	1	2	1	0	1	0		0	1	7	7	7	0	0	0	0	1
219	1	61-65	1	1	0		0	0		0	0	0	0							0						0	1	2	0	0	0	1	2	0	0	0		0	1		1	7	0	0	0	0	0
22	2	66-70	2	0	1	12	0	1	2	0	0	1	4	0	0	1	0	0	0	1	50	20	13	1	0	0	0	1	0	0	0	0	1	0	0	0		1	3	10	1	9	0	1	1	1	1
33	2	66-70	1	0	1	5	0	1		0	1	0	1	0	0	1	0	0	0	1						0	0	1	3	3						0		0	3	6			0	0	0	0	0
41	2	66-70	1	1	1	5	0	1	2	0	1	0	1	0	0	1	0	0	0	1	0	5	3	0	1	0	0	1	0	0	0	0	1	1	3	1	1	0	0	10	1	1	1	0	0	0	1
58	2	66-70	2	1	0		0	0		0	0	0	0							0						0	0	1	0	0	0	0	1	0	0	1	4	0	0		1	9	0	0	0	0	0
73	1	66-70	2	1	0		1	0		0	0	0	0							1						2	1	2	0	0	2	2	2	0	0	1	2	1	1	2	1	1	1	0	0	0	0
84	2	66-70	1	0	0		0	0		0	0	0	0							1		8														1	2	0			1	10	0	0	0	0	1
184	1	66-70	1	1	0		0	0		0	0	0	0							0						0	3	2	0	0	0	2	2	0	0	0		0	1		6	4	0	0	0	0	0
206	2	66-70	2	1	0		0	0		0	0	0	0							0			10	0	0											0		0	3		1	9	0	0	0	0	0
286	2	66-70	1	0	0		0	0		0	0	0	0							1						0	0	1	0	0	0	0	1	0	0	0		0	0	2	1	7	0	0	0	0	0
293	2	66-70	1	1	0		0	0		0	0	0	0							0																0		0					0	0	0	0	0
294	1	66-70	1	1	0		0	0		0	0	0	0							0						0	1	2	0	0	0	1	2	0	1	0		0	3		1	7	0	0	0	0	0
122	1	66-70	2	0	0		1	0		0	0	0	0							0						1	1	1	0	0	2	2	2	0	0	0		1	1	1	5	7	0	0	0	0	0
136	2	66-70	2	0	0		0	0		0	0	0	0							1	10	20	5	1	1	0	0	1	0	0	0	0	1	0	0	0		1	0	2	1	7	0	1	1	1	1
154	2	66-70	1	1	0		1	0		0	0	0	0							1		5				1	2	2	0	0	1	2	2	0	0	0		1	1	6	1	10	0	0	0	0	1
176	1	66-70	1	0	0		0	0		0	0	0	0							0																0		0	3		1	8	0	0	0	0	0
182	2	66-70	1	0	0		0	0		0	0	0	0							0						0	0	0	0	0	0	0	0	0	1	0		0	0		1	7	0	0	0	0	0
228	2	66-70	1	1	0		1	0		0	0	0	0							0						2	2	2	0	0	1	2	2	0	1	0		0	1	7	7	7	0	0	0	0	0
233	1	66-70	2	1	0		0	0		0	0	0	0							0																0		0	3		7	11	0	0	0	0	0
251	2	66-70	2	0	0		0	0		0	0	0	0							1	5	5	3	0	0	0	0	1	0	0	0	0	1	0	0	0		0	0	2	1	7	0	0	0	0	1
297	2	66-70	2	0	0		0	0		0	0	0	0							0						0	0	2	1	1						0		0	3		1	8	0	0	0	0	0
299	2	66-70	2	0	0		0	0		0	0	0	0							0																0		0			11	6	1	0	0	0	0
324	1	66-70	3	1	0		0	0		0	0	0	0							1	0		3	0	0	0	0	1	0	0	0	0	1	0	0	0		0	0	8	1	7	0	0	0	0	0
360	1	66-70	1	1	0		0	0		0	0	0	0							0																0		0			15	7	0	0	0	0	0
6	2	66-70	2	0	1	25	0	1	2	1	1	0	2	0	0	1	0	0	0	1	0	35	2	1	0	0	0	1	0	0	0	0	1	0	0	0		1	3	10	1	3	1	1	1	1	1
12	1	66-70	1	1	1	20	0	1	2	1	1	1	2	0	0	1	0	0	0	1	0	6	3	0	0	0	0	1	0	0	0	0	1	0	0	0		0	0	1	1	7	0	0	0	0	1
29	1	66-70	1	1	1	8	0	1	3	1	1	1	2	0	0	2	0	0	0	1		2				0	0	1	0	0	0	0	2	0	1	0		0	0	1	5	7	0	0	0	0	0
39	2	66-70	1	1	1	5	0	1	3	1	1	1	2	0	0	1	0	0	0	1	0	15	4	0	0	0	0	1	0	0	0	0	1	0	0	1	1	0	0		1	1	1	0	0	0	1
40	1	66-70	1	1	1	5	1	1	3	1	1	1	2	1	1	1	0	0	0	1	0	3				1	1	2	0	0	2	2	2	0	1	0		0	1	1	5	7	0	0	0	0	0
83	2	66-70	2	1	0		0	0		0	0	0	0							0						0	0	1	0	0	0	0	1	0	0	1	2	0	0	2	4	1	1	0	0	0	0
104	1	66-70	1	1	0		0	0		0	0	0	0							0																1	1	0			1	1	1	0	0	0	0
123	1	66-70	2	0	0		0	0		0	0	0	0							0																0		1			1	4	0	0	0	0	0
124	2	66-70	1	1	0		0	0		0	0	0	0							1	40	30	22	1	1	0	0	1	0	0	0	0	1	0	0	0		1	0	2	1	3	1	1	1	1	1
156	1	66-70	2	0	0		0	0		0	0	0	0							0																0		1	3		4	7	0	0	0	0	0
261	1	66-70	1	1	0		0	0		0	0	0	0							0						0	0	1	0	0	0	0	1	0	0	0		0	0		1	7	0	0	0	0	0
27	1	66-70	2	0	1	8	0	0		0	0	0	0							0																0		0	3				0	0	0	0	0
167	2	66-70	1	1	0		0	0		0	0	0	0							0																0		0	3		1	7	0	0	0	0	0
287	1	66-70	1	1	0		0	0		0	0	0	0							1		5				0	0	1	0	0	0	0	1	0	2	0		0	3	4	1	7	0	0	1	0	1
304	2	66-70	1	1	0		1	0		0	0	0	0							1	0	15	3	0	0	1	1	1	0	0	2	1	2	0	0	0		0	1	6	1	9	0	0	0	0	1
129	1	66-70	2	0	0		0	0		0	0	0	0							0						0	0	0	0	0	0	0	1	0	0	0		1	0	2	1	7	0	0	0	0	0
218	2	66-70	2	0	0		1	0		0	0	0	0							1	0		3	0	1	1	2	2	0	0	0	1	2	0	0	0		0	1		1	7	0	0	0	0	1
220	1	66-70	1	1	0		0	0		0	0	0	0							0																0		0	3		1	9	0	0	0	0	0
258	1	66-70	1	1	0		0	0		0	0	0	0							1						0	1	1	0	0	0	1	1	0	0	0		0	0	2	1	11	0	0	0	0	0
91	1	71-75	1	1	0		0	0		0	0	0	0							0																1	1	1			1	6	1	0	0	0	0
93	1	71-75	1	1	0		0	0		0	0	0	0							1						0	0	0	0	0	0	0	1	0	0	1	1	1	0	7	7	1	1	0	0	0	0
115	1	71-75	1	1	0		0	0		0	0	0	0							1		6				0	0	1	0	0	0	0	0	0	0	1	1	0	0	10			0	0	1	0	1
140	1	71-75	2	1	0		0	0		0	0	0	0							0																0		1	3		4	8	0	0	0	0	0
283	1	71-75	2	0	0		0	0		0	0	0	0							0			3	0	0											0		0	3		11	7	0	0	0	0	0
305	1	71-75	1	0	0		0	0		0	0	0	0							1	0		3	1	1	0	0	1	0	0	0	0	1	0	2	0		0	0	10	1	3	1	0	0	0	0
310	2	71-75	1	1	0		0	0		0	0	0	0							0						0	0	1	0	0	0	0	2	0	2	0		0	0		3	11	0	0	0	0	0
330	2	71-75	1	1	0		0	0		0	0	0	0							0																0		0					0	0	0	0	0
76	2	71-75	2	0	0		0	0		0	0	0	0							1						0	0	1	0	0	0	0	1	0	0	1	2	0	0	2	7	1	1	0	0	0	0
132	1	71-75	2	0	0		0	0		0	0	0	0							1		10	3	0	0	0	1	1	0	0	0	1	1	0	0	0		1	1	2			0	0	0	0	1
134	2	71-75	2	0	0		0	0		0	0	0	0							1	0		2	0	0	0	0	0	0	0	0	0	1	0	0	0		1	0	6	1	7	0	0	0	0	0
238	2	71-75	1	0	0		0	0		0	0	0	0							1						0	0	2	0	1	0	1	2	0	3	0		0	3		1	7	0	0	0	0	0
281	2	71-75	1	0	0		0	0		0	0	0	0							0																0		0					0	0	0	0	0
285	1	71-75	2	0	0		1	0		0	0	0	0							1	0	5	2	0	0	1	1	1	0	0	2	3	2	0	1	0		0	1	7	7	7	0	0	0	0	1
298	2	71-75	1	1	0		0	0		0	0	0	0							0						0	0	1	3	3	0	0	1	0	2	0		0	0	6	1	7	0	0	0	0	0
365	2	71-75	2	1	0		0	0		0	0	0	0							0																0		0			5	11	0	0	0	0	0
164	1	71-75	1	1	0		0	0		0	0	0	0							0						0	0	1	0	0	0	0	1	0	0	0		0	0	1	10	11	0	0	0	0	0
247	1	71-75	1	1	0		0	0		0	0	0	0							0						0	0	1	0	0	0	0	1	0	0	0		0	0		1	6	1	0	0	0	0
303	1	71-75	1	1	0		0	0		0	0	0	0							0																0		0	3		1	6	1	0	0	0	0
8	2	71-75	2	0	1	25	0	1	1	0	1	1	1	0	0	1	0	0	0	1	0	10														0		0	3	8	1	8	0	0	1	0	1
31	2	71-75	2	1	1	8	0	1	3	0	1	1	1	0	0	0	0	0	0	1	30	50	12	1	0	0	0	1	0	0	0	0	1	0	0	0		1	0	10	1	9	0	1	1	1	1
47	1	71-75	1	1	1	4	0	1	3	0	1	1	1	0	1	2	0	0	0	0						0	0	1	0	0	0	0	1	0	0	0		0	0		7	7	0	0	0	0	0
118	1	71-75	1	0	0		0	0		0	0	0	0							1						0	0	1	0	0	0	0	1	0	0	0		1	0	5	10	7	0	0	0	0	0
161	1	71-75	1	1	0		0	0		0	0	0	0							0																0		0	3		2	7	0	0	0	0	0
201	2	71-75	1	1	0		0	0		0	0	0	0							0																0		0			2	4	0	0	0	0	0
301	2	71-75	1	1	0		0	0		0	0	0	0							1	0		3	0	0	0	0	0	0	0	0	0	1	0	1	0		0	0	1	4	7	0	0	0	0	1
313	2	71-75	2	1	0		0	0		0	0	0	0							0																0		0	3		1	7	0	0	0	0	0
64	1	71-75	1	1	0		0	0		0	0	0	0							1																1	3	1	3		4	1	1	0	0	0	0
74	2	71-75	1	0	0		0	0		0	0	0	0							0						0	0	0	0	0	0	0	1	0	0	1	2	1	0	4	1	1	1	0	0	0	0
146	1	71-75	1	1	0		0	0		0	0	0	0							0						0	0	0	0	0	0	0	1	0	1	0		1	0	1	1	11	0	0	0	0	0
195	1	71-75	1	1	0		0	0		0	0	0	0							0						0	2	2	0	0	0	1	1	0	0	0		0	0	5	1	7	0	0	0	0	0
213	1	71-75	1	1	0		1	0		0	0	0	0							0						2	1	2	0	0	2	2	2	0	0	0		0	1	2	10	7	0	0	0	0	0
296	2	71-75	1	0	0		0	0		0	0	0	0							0																0		0	3		3	7	0	0	0	0	0
302	1	71-75	1	1	0		0	0		0	0	0	0							0											0	0	2	3	2	0		0	3		1	9	0	0	0	0	0
306	2	71-75	1	0	0		0	0		0	0	0	0							0											0	0	1	0	1	0		0	3		6	7	0	0	0	0	0
327	2	71-75	1	1	0		0	0		0	0	0	0							0																0		0					0	0	0	0	0
340	2	71-75	1	1	0		0	0		0	0	0	0							0						0	2	2	0	0	0	2	2	0	1	0		0	1		1	6	1	0	0	0	0
372	1	71-75	1	1	0		0	0		0	0	0	0							0																0		0	3		1	8	0	0	0	0	0
68	1	76-80	1	1	0		0	0		0	0	0	0							0						0	0	1	0	0	0	0	1	0	0	1	2	1	0	12	1	1	1	0	0	0	0
117	2	76-80	2	1	0		0	0		0	0	0	0							0						0	2	1	1	1	0	1	1	0	0	0		1	0		1	7	0	0	0	0	0
119	1	76-80	1	1	0		0	0		0	0	0	0							1	50	10	11	1	0	0	0	1	0	0	0	0	1	0	0	0		1	0	10	1	3	1	1	1	1	1
149	2	76-80	2	1	0		0	0		0	0	0	0							0																0		1	3		14	9	0	0	0	0	0
178	2	76-80	2	0	0		0	0		0	0	0	0							1		5				0	0	1	0	3	0	2	2	0	0	0		0	1	1	16	7	0	0	0	0	1
246	2	76-80	1	1	0		0	0		0	0	0	0							0																0		0	3		1	7	0	0	0	0	0
320	2	76-80	1	0	0		0	0		0	0	0	0							0						0	0	2	0	0	0	0	2	0	0	0		0	0		4	11	0	0	0	0	0
371	2	76-80	1	1	0		0	0		0	0	0	0							0																0		0			1	11	0	0	0	0	0
23	2	76-80	2	1	1	12	0	0		0	0	0	0							1		4														0		0					0	0	0	0	0
59	1	76-80	2	1	0		0	0		0	0	0	0							0						0	0	0	0	0	0	0	1	0	0	1	3	1	3	12	1	1	1	0	0	0	0
61	2	76-80	1	0	0		1	0		0	0	0	0							1	0	10	3	0	0	2	1	1	0	0	2	1	1	0	0	1	3	1	1	2	1	1	1	0	0	0	1
153	1	76-80	2	1	0		0	0		0	0	0	0							1	0	5	2	0	0	0	0	1	0	0	0	0	1	0	0	0		1	3	1	1	7	0	0	0	0	1
222	2	76-80	1	1	0		0	0		0	0	0	0							0																0		0			1	8	0	0	0	0	0
262	1	76-80	1	1	0		0	0		0	0	0	0							1						0	2	2	0	0	0	0	2	0	0	0		0	0		1	7	0	0	0	0	0
37	1	76-80	1	1	1	5	0	1	3	1	0	1	3	0	0	1	0	0	0	1		8														0		0	3		1	10	0	0	0	0	1
46	2	76-80	2	1	1	4	0	1	2	1	1	1	2	0	0	1	0	0	0	1		2				0	1	1	0	0	0	1	1	0	0	0		0	0		10	6	1	0	0	0	0
54	2	76-80	1	1	1	2	0	1	2	0	1	1	1	0	0	1	0	0	0	0																0		0	3		1	9	0	0	0	0	0
75	2	76-80	1	1	0		1	0		0	0	0	0							0						2	2	2	0	0	1	2	2	0	3	1	2	0	1	1	11	1	1	0	0	0	0
96	1	76-80	1	1	0		0	0		0	0	0	0							0			2	0	0	0	1	1	0	0	0	1	1	0	0	1	1	1	0		1	1	1	0	0	0	0
187	1	76-80	1	0	0		0	0		0	0	0	0							0																0		0	3		1	8	0	0	0	0	0
224	1	76-80	1	1	0		0	0		0	0	0	0							0											0	1	1	0	0	0		0	3		1	6	1	0	0	0	0
336	2	76-80	1	1	0		0	0		0	0	0	0							0											0	0	1	0	0	0		0	3		4	7	0	0	0	0	0
361	2	76-80	1	1	0		0	0		0	0	0	0							0						0	0	1	0	0	0	0	1	0	0	0		0	0		2	7	0	0	0	0	0
367	1	76-80	1	1	0		0	0		0	0	0	0							0																0		0	3		13	11	0	0	0	0	0
66	2	76-80	1	1	0		1	0		0	0	0	0							1	0	10				2	1	1	0	0	3	2	1	0	1	1	3	0	1	9	7	1	1	0	1	0	1
89	1	76-80	1	1	0		0	0		0	0	0	0							1						0	0	1	0	0	0	0	1	0	2	1	1	1	0	2	1	1	1	0	0	0	0
267	1	76-80	1	1	0		0	0		0	0	0	0							0						0	1	2	0	0	0	1	2	0	0	0		0	0		2	7	0	0	0	0	0
315	1	76-80	1	1	0		0	0		0	0	0	0							0						0	0	2	0	0	0	0	1	0	1	0		0	0		10	11	0	0	0	0	0
157	2	76-80	3	1	0		1	0		0	0	0	0							1	10	10				2	2	2	0	0	2	2	2	1	1	0		1	3	6			0	0	0	0	1
207	2	76-80	1	1	0		0	0		0	0	0	0							0						0	1	1	0	0	0	2	2	0	0	0		0	1		1	10	0	0	0	0	0
282	2	76-80	1	1	0		0	0		0	0	0	0							0						0	1	2	1	1	0	1	2	1	1	0		0	0		1	10	0	0	0	0	0
133	2	81-85	1	1	0		0	0		0	0	0	0							1	30	30	12	1	0	0	0	1	0	0	0	0	1	0	0	0		1	3	10	1	7	0	1	1	1	1
137	2	81-85	3	1	0		0	0		0	0	0	0							1	0	3	3	0	0	0	0	0	0	0	0	1	2	0	0	0		1	0	1	1	7	0	0	0	0	0
216	2	81-85	2	1	0		0	0		0	0	0	0							0																0		0			1	9	0	0	0	0	0
334	2	81-85	1	1	0		0	0		0	0	0	0							1			3	0	0											0		0	3	10	1	7	0	0	0	0	0
121	1	81-85	2	1	0		0	0		0	0	0	0							1	8		2	0	0	0	1	2	0	0						0		1	3	9	1	6	1	0	0	0	1
142	1	81-85	1	1	0		0	0		0	0	0	0							0						0	0	1	0	0	0	0	1	0	0	0		1	3		2	7	0	0	0	0	0
162	2	81-85	1	1	0		0	0		0	0	0	0							1						0	0	1	0	0	0	0	1	0	0	0		0	0	1	1	7	0	0	0	0	0
288	1	81-85	1	0	0		0	0		0	0	0	0							0																0		0			1	7	0	0	0	0	0
316	1	81-85	1	1	0		0	0		0	0	0	0							0																0		0			13	11	0	0	0	0	0
280	2	81-85	1	0	0		0	0		0	0	0	0							1																0		0	3	6	1	7	0	0	0	0	0
317	2	81-85	1	1	0		0	0		0	0	0	0							1						0	1	1	2	2	0	2	2	0	0	0		0	1	1	1	7	0	0	0	0	0
329	1	81-85	2	0	0		0	0		0	0	0	0							0																0		0	3		1	7	0	0	0	0	0
101	1	81-85	2	1	0		0	0		0	0	0	0							1						0	0	1	0	0	0	0	1	0	0	1	1	1	0	2	5	1	1	0	0	0	0
120	1	81-85	1	1	0		0	0		0	0	0	0							1	0	2	2	0	0	0	1	1	0	0	0	1	1	0	0	0		1	0	1	5	6	1	0	0	0	0
227	2	81-85	2	1	0		0	0		0	0	0	0							0						0	2	2	0	0	0	2	2	0	0	0		0	1		16	11	0	0	0	0	0
138	2	86-90	3	0	0		0	0		0	0	0	0							1	10	20	9	1	0	0	1	2	0	0	0	0	1	0	0	0		1	0	2			0	1	1	1	1
253	1	86-90	1	1	0		0	0		0	0	0	0							0						0	1	1	0	0	0	1	1	0	3	0		0	0		4	4	0	0	0	0	0
200	2	86-90	1	0	0		0	0		0	0	0	0							0						0	1	2	0	0	0	1	2	0	0	0		0	0		2	7	0	0	0	0	0
240	1	86-90	2	1	0		0	0		0	0	0	0							0						0	0	1	0	0	0	0	1	0	3	0		0	3	7	1	11	0	0	0	0	0
278	2	86-90	1	0	0		0	0		0	0	0	0							0																0		0	3		1	7	0	0	0	0	0
15	1	86-90	2	0	1	20	0	1	3	0	1	1	1	0	0	0	0	0	0	1		5				0	0	2	0	0	0	0	2	0	1	0		0	0		1	7	0	0	0	0	1
225	1	91-95	1	1	0		0	0		0	0	0	0							0			1	0	0											0		0	3		1	10	0	0	0	0	0
56	2	91-95	1	1	0		1	0		0	0	0	0							1	25		2	0	0	1	1	1	0	0	1	1	1	0	1	1	4	1	0	6	1	1	1	0	0	1	1
running number	sex		visibility (1= good, 2=medium, 3= insufficient	sedation (0=none, 1=yes)	inlet patch (0=none, 1=yes)	diameter in mm	H. pylori status (0=negative, 1=positive)	biopsy of IL available	number of biopsies	histology IP corpus mucosa	histology IP cardia mucosa	histology IP squmaous mucosa	categories of IL mucosa	histology IP H. pylori density	histology IP gastritis activity	histology IP gastritis chronicity	histology IP gastritis atrophy	histology IP gastritis intestinal metaplasia	ilimtyp	CLE	CLE extension circular in mm	CLE extension tongues inn mm	CLE number of biopsies	CLE Barrett mucosa	CLE intestinal metaplasia	corpus H. pylori density	corpus gastritis activity	corpus gastritis chronicity	corpus gastritis atrophy	corpus gastritis intestinal metaplasia	antrum H. pylori density	antrum gastritis activity	antrum gastritis chronicity	antrum gastritis atrophy	antrum gastritis intestinal metaplasia	reflux esophagitis	grade of reflux esophagitis	hiatal hernia	helicoabacter urease test	indication	main diagnosis	grouped diagnosis	dominant reflux symptoms	long segment Barrett esophagus	short segment Barrett esophagus	long segment CLE	short segment CLE
